# Supplementary material for: Natural history footage provides new reef fish biodiversity information for a pristine but rarely visited archipelago
Source: Sci Rep. 2020 Feb 21;10:3159. doi: 10.1038/s41598-020-60136-w (PMC7035361; doi:10.1038/s41598-020-60136-w)
Supplement: Supplementary file 2 — Dataset S5. [file 41598_2020_60136_MOESM2_ESM.xls]

## Sheet: INFORMATION_KEY
Supplementary Dataset S5_Surveyed_fish_community_data
Title: Natural history footage provides new reef fish biodiversity information for a pristine but rarely visited archipelago
Author list: Libby Liggins, Jenny Ann Sweatman, Thomas Trnski, Clinton Duffy, Tyler D. Eddy, David Aguirre
KEY
Column heading	Description	Values
Source	Source of survey data	OBBY = documentary video, TE = Eddy et al. 2011, CD = C. Duffy, unpublished data, TT = T. Trnski, unpublished data
Method	Survey method as characterised in text	DVi = documentary video, TSt = timed stationary (Eddy et al. 2011), TSw = timed swim (C. Duffy, unpublished data), TTr = timed transect (T. Trnski, unpublished data)
Transect	Described in text	OBBY = video, TE = sites, TT = location, CD = location
Station	Described in text	OBBY = shot, TE = station, TT = transect, CD = transect
time (sec)	Duration of station survey in seconds
Island	Island surveyed within Rangitahua, Kermadec Islands
Location	The most precise geographic locality information provided

## Sheet: Surveyed_fish_community_data
Source	Method	Transect	Station	time (sec)	Island	Location	Chromis_dispilus	Zanclus_cornutus	Amphichaetodon_howensis	Forcipiger_flavissimus	Evistias_acutirostris	Girella_cyanea	Aplodactylus_etheridgii	Chirodactylus_ephippium	Atypichthys_latus	Coris_sandeyeri	Kyphosus_spp.	Girella_fimbriata	Stegastes_fasciolatus	Scorpis_violacea	Anampses_elegans	Anampses_caeruleopunctatus	Thalassoma_trilobatum	Notolabrus_inscriptus	Suezichthys_arquatus	Chrysiptera_rapanui	Pseudolabrus_luculentus	Thalassoma_lutescens	Aulacocephalus_temminckii	Acanthistius_cinctus	Trachypoma_macracanthus	Seriola_lalandi	Goniistius_francisi	Thamnaconus_analis	Meuschenia_scaber	Parupeneus_spilurus	Mulloidichthys_vanicolensis	Upeneichthys_porosus	Plagiotremus_tapeinosoma	Parma_kermadecensis	Parma_alboscapularis	Notocirrhitus_splendens	Hypoplectrodes_sp.	Epinephelus_daemelii	Labracoglossa_nitida	Bathystethus_cultratus	Pempheris_analis	Optivus_elongatus	Scorpaena_cardinalis
OBBY	Dvi	OBBB220151022B01	P1070115.MOV	67	Raoul Island	Raoul Island	1	0	0	0	0	0	0	0	0	1	0	0	0	0	0	0	0	0	0	0	0	0	0	0	0	0	0	0	0	0	0	0	0	1	0	0	0	0	0	0	0	0	0
OBBY	Dvi	OBBB220151022B01	P1070163.MOV	64	Raoul Island	Raoul Island	0	0	0	0	0	0	0	0	0	0	0	0	0	0	0	0	0	0	0	0	0	0	0	0	0	0	0	0	0	0	0	0	0	0	0	0	0	0	0	0	0	0	0
OBBY	Dvi	OBBB220151022B01	P1070165.MOV	65	Raoul Island	Raoul Island	0	0	0	0	0	1	0	0	0	1	0	0	0	1	0	0	0	0	0	0	0	0	0	0	0	0	0	0	0	0	0	0	0	0	0	0	0	0	0	0	0	0	0
OBBY	Dvi	OBBB220151022B01	P1070167.MOV	87	Raoul Island	Raoul Island	1	0	0	0	0	1	0	0	0	0	0	0	0	1	0	0	0	0	0	1	0	0	0	0	0	0	0	0	0	0	0	0	0	0	0	0	0	0	0	0	0	0	0
OBBY	Dvi	OBBB220151022GK05	GOPR2850.MP4	82	Raoul Island	Raoul Island	1	0	0	0	0	1	0	0	0	1	1	0	0	1	0	0	0	0	0	0	0	0	0	0	0	0	0	0	0	0	0	0	0	0	0	0	0	0	0	0	0	0	0
OBBY	Dvi	OBBB220151022GK05	GOPR2851.MP4	64	Raoul Island	Raoul Island	1	0	0	0	0	0	0	0	0	0	0	0	0	1	0	0	0	1	0	0	0	0	0	0	0	0	0	0	0	0	0	0	0	0	0	0	0	0	0	0	0	0	0
OBBY	Dvi	OBBB220151022GK05	GOPR2857.MP4	102	Raoul Island	Raoul Island	1	0	0	0	0	0	1	0	0	0	0	0	0	0	0	0	0	0	0	1	1	0	0	0	0	0	0	0	0	0	0	0	0	1	0	0	0	0	0	0	0	0	0
OBBY	Dvi	OBBB220151023B01	P1070200.MOV	163	Raoul Island	Raoul Island	1	1	1	0	0	1	1	1	1	1	0	0	1	1	0	0	0	0	0	0	1	0	0	0	0	0	0	0	0	0	0	0	0	0	0	0	0	0	0	0	0	0	0
OBBY	Dvi	OBBB220151023B01	P1070202.MOV	90	Raoul Island	Raoul Island	1	1	1	0	0	1	0	0	1	1	0	0	1	1	1	0	0	1	0	0	1	0	0	0	0	0	0	0	0	0	0	0	0	0	0	0	0	0	0	0	0	0	0
OBBY	Dvi	OBBB220151023B01	P1070204.MOV	106	Raoul Island	Raoul Island	1	1	1	0	0	1	0	1	1	1	0	0	1	1	0	0	0	1	0	0	1	0	0	0	0	0	0	0	0	0	0	0	0	0	0	0	0	0	0	0	0	0	0
OBBY	Dvi	OBBB220151024GA01	GOPR0815.MP4	269	Raoul Island	Raoul Island	0	0	0	0	0	0	0	0	0	1	0	0	1	0	0	0	0	0	0	1	1	0	0	0	0	1	0	0	0	0	0	0	0	0	0	0	0	0	0	0	0	0	0
OBBY	Dvi	OBBB220151024GA01	GOPR0816.MP4	483	Raoul Island	Raoul Island	1	0	0	0	0	0	0	0	0	1	0	0	1	0	0	0	0	1	0	1	1	0	0	0	0	0	0	0	0	0	0	0	1	0	0	0	0	0	0	0	0	0	0
OBBY	Dvi	OBBB220151025GK04	GOPR2875.MP4	126	Raoul Island	Raoul Island	1	0	0	0	0	0	0	0	0	0	0	0	0	1	0	0	0	0	0	0	0	0	0	1	0	0	0	0	0	0	0	0	0	1	0	0	0	0	0	0	0	0	0
OBBY	Dvi	OBBB220151025GK04	GOPR2877.MP4	93	Raoul Island	Raoul Island	1	0	0	0	0	1	0	0	0	0	0	0	0	1	0	0	0	1	0	0	0	0	0	0	0	0	0	0	0	0	0	0	0	0	0	0	0	1	0	0	0	0	0
OBBY	Dvi	OBBB220151025R02	A002_C003_10255I_001.R3D	82	Raoul Island	Raoul Island	1	0	0	0	0	1	1	0	1	1	0	0	0	0	1	0	0	0	0	0	0	0	0	0	0	0	0	0	0	0	0	0	0	1	0	0	0	0	1	0	0	0	0
OBBY	Dvi	OBBB220151025R02	A002_C007_1025RW_001.R3D	64	Raoul Island	Raoul Island	1	0	0	0	0	1	0	0	1	0	1	0	0	0	0	0	0	0	0	0	0	0	0	0	0	0	0	0	0	0	0	0	0	0	0	0	0	0	0	0	0	0	0
OBBY	Dvi	OBBB220151025R02	A002_C015_1025WC_001.R3D	127	Raoul Island	Raoul Island	1	0	0	0	0	1	0	0	1	1	0	0	0	0	0	0	0	0	0	0	0	0	0	0	0	0	0	0	0	0	0	0	0	0	0	0	0	0	0	0	0	0	0
OBBY	Dvi	OBBB220151025R02	A002_C017_10254M_001.R3D	122	Raoul Island	Raoul Island	1	0	0	0	0	1	1	1	0	1	0	0	0	0	0	0	0	0	0	0	1	0	1	0	0	0	0	0	0	1	0	0	0	0	0	0	0	1	0	0	0	0	0
OBBY	Dvi	OBBB220151025R02	A002_C023_1025RI_001.R3D	267	Raoul Island	Raoul Island	1	0	0	0	0	1	0	0	0	0	0	0	0	0	0	0	0	0	0	0	0	0	0	0	0	1	0	0	0	0	0	0	0	0	0	0	0	1	0	0	0	0	0
OBBY	Dvi	OBBB220151025R02	A002_C029_1025ME_001.R3D	133	Raoul Island	Raoul Island	1	0	0	0	0	1	0	0	0	0	1	0	0	0	0	0	0	0	0	0	0	0	0	0	0	0	0	0	0	0	0	0	0	0	0	0	0	1	0	0	0	0	0
OBBY	Dvi	OBBB220151025R02	A002_C030_10253F_001.R3D	116	Raoul Island	Raoul Island	1	0	0	0	0	1	0	0	0	0	1	0	0	0	0	0	0	0	0	0	0	0	0	0	0	1	0	0	0	0	0	0	0	0	0	0	0	1	0	0	0	0	0
OBBY	Dvi	OBBB220151025R02	A002_C032_1025D1_001.R3D	167	Raoul Island	Raoul Island	1	0	0	0	0	1	0	0	0	1	0	0	0	0	0	0	0	0	0	0	0	0	0	0	0	0	0	0	0	0	0	0	0	0	0	0	0	1	0	0	0	0	0
OBBY	Dvi	OBBB220151026R01	A003_C002_1026AD_001.R3D	70	Raoul Island	Raoul Island	1	0	0	0	1	0	0	0	0	1	0	0	0	0	0	0	0	0	0	0	0	0	0	0	0	0	0	0	0	0	0	0	0	0	0	0	0	0	0	0	0	0	0
OBBY	Dvi	OBBB220151026R01	A003_C003_1026BY_001.R3D	78	Raoul Island	Raoul Island	1	0	0	0	1	1	0	0	0	1	0	0	0	0	0	0	0	0	0	0	0	0	0	0	0	0	0	0	0	0	0	0	0	0	0	0	0	0	0	0	0	0	0
OBBY	Dvi	OBBB220151026R01	A003_C004_1026VT_001.R3D	97	Raoul Island	Raoul Island	1	0	0	0	1	0	0	0	0	0	0	0	0	0	0	0	0	0	0	0	0	0	0	0	0	0	0	0	0	0	0	0	0	0	0	0	0	0	0	0	0	0	0
OBBY	Dvi	OBBB220151026R01	A003_C006_1026T1_001.R3D	69	Raoul Island	Raoul Island	1	0	0	0	1	0	0	0	0	0	0	0	0	0	0	0	0	0	0	0	0	0	0	0	0	0	0	0	0	0	0	0	0	0	0	0	0	0	0	0	0	0	0
OBBY	Dvi	OBBB220151026R01	A003_C007_10260S_001.R3D	88	Raoul Island	Raoul Island	1	0	0	0	1	0	0	0	0	0	0	0	0	0	0	0	0	0	0	0	1	0	0	0	0	0	0	0	1	0	0	0	0	0	0	0	0	0	0	0	0	0	0
OBBY	Dvi	OBBB220151026R01	A003_C008_1026P9_001.R3D	65	Raoul Island	Raoul Island	1	0	0	0	1	1	0	0	0	0	0	0	0	0	0	0	0	0	0	0	1	0	0	0	0	0	0	0	1	0	0	0	0	0	0	0	0	0	0	0	0	0	0
OBBY	Dvi	OBBB220151026R01	A003_C014_1026KE_001.R3D	112	Raoul Island	Raoul Island	1	0	0	0	0	0	1	0	0	0	0	0	0	0	0	0	0	0	0	1	0	0	0	0	0	0	0	0	0	0	0	0	0	1	0	0	0	0	0	0	0	0	0
OBBY	Dvi	OBBB220151026R01	A003_C022_102687_001.R3D	80	Raoul Island	Raoul Island	1	0	0	0	0	0	0	0	0	0	1	0	0	1	0	0	0	0	0	0	0	0	0	0	0	0	0	0	0	0	0	0	0	1	0	0	0	0	0	0	0	0	0
OBBY	Dvi	OBBB220151026R01	A003_C024_10267W_001.R3D	67	Raoul Island	Raoul Island	1	0	0	0	0	1	0	0	0	0	1	0	0	1	0	0	0	0	0	0	0	0	0	0	0	0	0	0	0	0	0	0	0	1	0	0	0	0	0	0	0	0	0
OBBY	Dvi	OBBB220151026R01	A003_C040_1026Q5_001.R3D	122	Raoul Island	Raoul Island	1	0	0	0	0	0	0	0	0	0	0	0	0	1	0	0	0	0	0	1	1	0	0	0	0	0	0	0	0	0	0	0	1	1	0	0	0	0	0	0	0	0	0
OBBY	Dvi	OBBB220151026R01	A003_C046_102639_001.R3D	61	Raoul Island	Raoul Island	1	0	0	0	0	0	0	0	0	0	0	0	0	1	0	0	0	0	0	0	1	0	0	0	0	0	0	0	0	0	0	0	0	1	0	0	0	0	0	0	0	0	0
OBBY	Dvi	OBBB220151028R01	A003_C005_1028FV_001.R3D	70	Raoul Island	Raoul Island	0	0	0	0	0	0	0	0	0	1	0	0	0	0	0	0	0	0	0	1	1	0	0	0	0	0	0	0	1	0	0	0	1	0	0	0	0	0	0	0	0	0	0
OBBY	Dvi	OBBB220151028R01	A003_C009_1028OE_001.R3D	81	Raoul Island	Raoul Island	1	0	0	0	0	0	0	0	0	0	0	0	0	0	0	0	0	0	0	0	1	0	0	0	0	0	0	0	1	0	0	0	0	1	0	0	0	0	0	0	0	0	0
OBBY	Dvi	OBBB220151028R01	A003_C022_1028W7_001.R3D	96	Raoul Island	Raoul Island	1	0	0	0	0	1	0	0	0	0	0	0	0	0	0	0	0	0	0	0	0	0	0	0	0	1	0	0	0	0	0	0	0	0	0	0	0	1	0	0	0	0	0
OBBY	Dvi	OBBB220151028R01	A003_C030_1028HB_001.R3D	300	Raoul Island	Raoul Island	1	0	0	0	0	0	0	0	0	1	0	0	0	1	0	0	0	0	0	0	0	0	0	0	0	0	0	0	0	0	0	0	0	0	0	0	0	1	0	0	0	0	0
OBBY	Dvi	OBBB220151028R01	A003_C031_1028LQ_001.R3D	73	Raoul Island	Raoul Island	1	0	0	0	0	0	0	0	0	0	0	0	0	1	1	0	0	0	0	0	1	0	0	0	0	0	0	0	0	0	0	0	0	0	0	0	0	1	0	0	0	0	0
OBBY	Dvi	OBBB220151028R01	A003_C041_1028U1_001.R3D	61	Raoul Island	Raoul Island	1	0	0	0	0	1	0	0	0	0	0	0	0	1	0	0	0	0	0	0	0	0	0	0	0	1	0	0	0	0	0	0	0	0	0	0	0	1	0	0	0	0	0
OBBY	Dvi	OBBB220151028R01	A003_C044_1028XM_001.R3D	69	Raoul Island	Raoul Island	1	0	0	0	0	0	0	0	1	0	0	0	0	1	0	0	0	0	0	0	0	0	0	0	0	0	0	0	0	0	0	0	0	0	0	0	0	1	1	0	0	0	0
OBBY	Dvi	OBBB220151028R01	A003_C066_10289H_001.R3D	77	Raoul Island	Raoul Island	1	0	0	0	0	0	1	0	0	0	0	0	0	0	0	0	0	0	0	0	0	0	0	0	0	0	0	0	0	0	0	0	0	0	0	0	0	0	0	0	0	0	0
OBBY	Dvi	OBBB220151028R01	A003_C067_1028NA_001.R3D	221	Raoul Island	Raoul Island	1	0	0	0	0	0	0	1	0	0	0	0	0	0	0	0	0	0	0	0	0	0	0	0	0	0	0	0	0	0	0	0	0	0	0	0	0	1	0	0	1	0	0
OBBY	Dvi	OBBB220151028R01	A003_C068_1028BZ_001.R3D	101	Raoul Island	Raoul Island	1	0	0	0	0	0	0	0	0	0	0	0	0	0	0	0	0	0	0	0	0	0	0	0	0	0	0	0	0	0	0	0	0	0	0	0	0	1	0	0	1	0	0
OBBY	Dvi	OBBB220151029R01	A004_C003_1029JL_001.R3D	74	Raoul Island	Raoul Island	1	0	0	0	0	0	0	0	1	1	0	0	1	0	0	0	0	1	0	1	1	0	0	0	0	0	0	0	0	0	0	0	0	1	0	0	0	0	1	0	0	0	0
OBBY	Dvi	OBBB220151029R01	A004_C004_1029XO_001.R3D	70	Raoul Island	Raoul Island	1	0	0	0	0	0	0	0	1	1	0	0	0	0	0	0	0	1	0	1	1	0	0	0	0	0	0	0	0	0	0	0	1	1	0	0	0	0	1	0	0	0	0
OBBY	Dvi	OBBB220151029R01	A004_C005_10297P_001.R3D	116	Raoul Island	Raoul Island	1	0	0	0	0	0	1	1	1	1	1	0	1	0	0	0	0	1	0	0	1	0	0	0	0	0	0	0	0	0	0	0	0	1	1	1	0	0	1	0	0	0	0
OBBY	Dvi	OBBB220151029R01	A004_C007_10296I_001.R3D	88	Raoul Island	Raoul Island	1	0	0	0	0	0	0	0	1	1	1	0	0	0	0	0	0	0	0	0	0	0	0	0	0	0	1	0	0	0	0	0	0	0	1	0	0	1	1	0	0	0	0
OBBY	Dvi	OBBB220151029R01	A004_C008_10292F_001.R3D	167	Raoul Island	Raoul Island	1	0	0	0	0	0	0	0	1	0	1	0	1	0	0	0	0	1	0	0	0	1	0	0	0	0	1	0	0	0	0	0	0	0	0	0	0	1	1	0	0	0	0
OBBY	Dvi	OBBB220151029R01	A004_C009_1029C2_001.R3D	91	Raoul Island	Raoul Island	1	0	0	0	0	0	0	0	1	0	0	0	0	0	0	0	0	0	0	0	0	0	0	0	0	0	0	0	0	0	0	0	0	0	1	0	0	1	0	0	0	0	0
OBBY	Dvi	OBBB220151029R01	A004_C015_1029QR_001.R3D	105	Raoul Island	Raoul Island	1	0	0	0	0	0	0	0	1	0	1	0	0	0	0	0	0	0	0	0	1	0	0	0	0	0	0	0	0	0	1	0	0	0	1	0	0	1	1	0	0	0	0
OBBY	Dvi	OBBB220151029R01	A004_C016_10295J_001.R3D	122	Raoul Island	Raoul Island	1	0	0	0	0	0	1	0	1	1	1	0	1	0	0	0	0	1	0	0	1	0	0	0	0	0	0	0	0	0	0	0	0	1	1	0	0	1	0	0	0	0	0
OBBY	Dvi	OBBB220151029R01	A004_C018_1029SL_001.R3D	145	Raoul Island	Raoul Island	1	0	0	0	0	0	1	0	1	1	0	0	1	0	0	0	0	0	0	1	1	0	0	0	0	0	0	0	0	0	0	0	0	1	1	0	0	1	0	0	0	0	0
OBBY	Dvi	OBBB220151029R01	A004_C021_1029MG_001.R3D	258	Raoul Island	Raoul Island	1	0	0	0	0	0	1	1	1	1	1	0	1	0	1	1	0	1	1	0	0	0	0	0	0	0	0	0	0	0	0	0	0	0	1	0	0	1	0	0	0	0	0
OBBY	Dvi	OBBB220151031GA01	GOPR2892.MP4	532	Raoul Island	Raoul Island	0	1	1	0	0	1	1	0	1	0	1	0	0	1	1	0	0	1	0	1	1	0	0	0	0	0	0	0	0	1	1	0	0	1	1	0	1	1	1	0	0	0	0
OBBY	Dvi	OBBB220151101GK05	GOPR2913.MP4	394	Raoul Island	Raoul Island	1	0	1	0	0	1	1	0	0	1	0	0	0	1	0	0	0	0	0	0	1	0	0	0	0	1	0	0	0	0	0	0	0	1	0	0	0	1	0	0	0	0	0
OBBY	Dvi	OBBB220151102R01	A009_C004_11024E_001.R3D	93	Raoul Island	Raoul Island	0	0	0	0	0	0	0	0	0	0	0	0	0	0	0	0	0	0	0	0	0	0	0	0	0	0	0	0	0	0	0	0	0	0	0	0	0	0	0	0	0	0	0
OBBY	Dvi	OBBB220151102R01	A009_C007_11024Y_001.R3D	99	Raoul Island	Raoul Island	1	0	0	0	0	0	0	0	0	0	0	0	0	0	0	0	0	0	0	1	1	0	0	0	0	1	0	0	0	0	0	0	0	1	0	0	0	1	0	0	0	0	0
OBBY	Dvi	OBBB220151102R01	A009_C035_1102T3_001.R3D	201	Raoul Island	Raoul Island	1	0	0	0	0	1	0	0	0	0	1	0	0	1	0	0	0	0	0	0	0	0	0	0	0	0	0	0	0	0	0	0	0	0	0	0	0	0	0	0	0	0	0
OBBY	Dvi	OBBB220151102R01	A009_C043_1102AM_001.R3D	84	Raoul Island	Raoul Island	0	0	0	0	0	0	0	0	0	0	0	0	0	1	0	0	0	0	0	0	0	0	0	0	0	0	0	0	0	0	0	0	0	0	0	0	0	1	0	0	0	0	0
OBBY	Dvi	OBBB220151102R01	A009_C068_11025Y_001.R3D	101	Raoul Island	Raoul Island	1	0	0	0	0	0	0	0	0	0	1	0	0	0	0	0	0	0	0	0	0	0	0	0	0	1	0	0	0	0	0	0	0	0	0	0	0	0	0	1	0	0	0
OBBY	Dvi	OBBB220151102R01	A009_C083_1102ML_001.R3D	62	Raoul Island	Raoul Island	1	0	0	0	0	1	0	1	0	1	0	0	0	1	0	0	0	0	0	0	0	0	0	0	0	0	0	0	0	0	0	0	0	0	0	0	0	0	0	0	0	0	0
OBBY	Dvi	OBBB220151102R01	A009_C092_1102OI_001.R3D	75	Raoul Island	Raoul Island	1	0	0	0	0	1	0	0	0	1	0	0	0	0	0	0	0	0	0	0	0	0	0	0	0	0	1	0	0	1	0	0	0	0	0	0	0	1	0	0	0	0	0
OBBY	Dvi	OBBB220151102R01	A009_C095_110206_001.R3D	62	Raoul Island	Raoul Island	1	0	0	0	0	1	0	0	0	0	0	0	0	0	0	0	0	0	0	0	1	0	0	0	0	0	0	0	0	1	0	0	0	0	1	0	0	1	0	0	0	0	0
OBBY	Dvi	OBBB220151102R01	A009_C098_1102EJ_001.R3D	80	Raoul Island	Raoul Island	1	0	0	0	0	0	0	0	0	1	1	0	0	1	0	0	0	0	0	0	0	0	0	0	0	0	0	0	0	0	0	0	0	0	0	0	0	1	0	0	0	0	0
OBBY	Dvi	OBBB220151102R01	A009_C099_1102YG_001.R3D	64	Raoul Island	Raoul Island	1	0	0	0	0	0	0	0	0	1	0	0	0	1	0	0	0	0	0	0	0	0	0	0	0	0	1	0	0	0	0	0	0	0	0	0	0	1	0	0	0	0	0
OBBY	Dvi	OBBB220151102R01	A009_C105_1102H9_001.R3D	106	Raoul Island	Raoul Island	1	0	0	0	0	0	0	0	0	0	0	0	0	0	0	0	0	0	0	0	0	0	0	0	0	0	1	0	0	0	0	0	0	0	0	0	0	1	0	0	0	0	0
OBBY	Dvi	OBBB220151102R01	A009_C106_1102A0_001.R3D	64	Raoul Island	Raoul Island	1	0	0	0	0	0	0	0	0	1	0	0	0	0	0	0	0	0	0	0	1	0	0	0	0	0	1	0	0	0	0	0	0	0	0	0	0	1	0	0	0	0	0
OBBY	Dvi	OBBB220151102R01	A009_C113_1102KZ_001.R3D	80	Raoul Island	Raoul Island	1	0	0	0	0	0	0	1	0	0	0	0	0	0	0	0	0	0	0	0	0	0	0	0	0	0	0	0	0	1	0	0	0	0	0	0	0	1	0	0	0	0	0
OBBY	Dvi	OBBB220151102R01	A009_C123_1102HN_001.R3D	66	Raoul Island	Raoul Island	1	0	1	0	0	0	0	1	0	0	0	0	0	1	0	0	0	0	0	0	0	0	0	0	0	0	0	0	0	0	0	0	0	0	0	0	0	1	0	0	0	0	0
OBBY	Dvi	OBBB220151102R01	A009_C128_1102UI_001.R3D	66	Raoul Island	Raoul Island	1	0	0	0	0	0	0	1	0	0	0	0	0	0	0	0	0	0	0	0	0	0	0	0	0	0	0	0	0	0	0	0	0	0	0	0	0	1	0	0	0	0	0
OBBY	Dvi	OBBB220151102SH01	SHOGUN_S003_S001_T005.MOV	170	Raoul Island	Raoul Island	1	0	0	0	0	1	0	1	0	1	0	0	0	0	0	0	0	0	0	0	1	0	0	0	0	1	1	0	1	0	0	0	0	0	0	0	0	1	1	0	0	0	0
OBBY	Dvi	OBBB220151102SH01	SHOGUN_S003_S001_T043.MOV	67	Raoul Island	Raoul Island	1	0	0	0	0	1	0	0	0	0	0	0	0	1	0	0	0	0	0	0	1	0	0	0	0	0	0	0	0	0	0	0	0	1	0	0	0	0	0	0	0	0	0
OBBY	Dvi	OBBB220151102SH01	SHOGUN_S003_S001_T049.MOV	93	Raoul Island	Raoul Island	1	0	0	0	0	0	1	0	1	1	0	0	0	1	0	0	0	0	0	1	1	0	0	0	0	0	0	0	0	0	0	0	0	1	0	0	0	0	1	0	0	0	0
OBBY	Dvi	OBBB220151102SH01	SHOGUN_S003_S001_T050.MOV	61	Raoul Island	Raoul Island	1	0	0	0	0	1	0	0	0	1	0	0	0	0	0	0	0	0	0	1	1	0	0	0	0	0	0	0	0	0	0	0	0	1	0	0	0	0	1	0	0	0	0
OBBY	Dvi	OBBB220151102SH01	SHOGUN_S003_S001_T052.MOV	85	Raoul Island	Raoul Island	1	0	0	0	0	0	0	0	0	0	0	0	0	0	0	0	0	0	0	1	1	1	0	0	0	0	0	0	0	0	0	0	0	1	0	0	0	0	1	0	0	0	0
OBBY	Dvi	OBBB220151102SH01	SHOGUN_S003_S001_T057.MOV	152	Raoul Island	Raoul Island	0	0	0	0	0	0	0	0	0	1	0	0	0	1	0	0	0	1	0	0	1	1	0	0	0	0	0	0	0	0	0	0	0	1	0	0	1	0	1	0	0	0	0
OBBY	Dvi	OBBB220151104R02	A012_C010_1104HS_001.R3D	77	Raoul Island	Raoul Island	1	0	0	0	0	1	0	0	0	0	1	0	0	0	0	0	0	0	0	0	0	0	0	0	0	1	0	0	0	0	0	0	0	0	0	0	0	1	0	0	0	0	0
OBBY	Dvi	OBBB220151104R02	A012_C033_1104H6_001.R3D	60	Raoul Island	Raoul Island	1	0	0	0	0	0	0	0	0	1	0	0	1	0	0	0	0	0	0	1	1	0	0	0	0	0	0	0	0	0	0	0	0	1	0	0	0	0	0	0	0	0	0
OBBY	Dvi	OBBB220151104R02	A012_C052_1104HB_001.R3D	63	Raoul Island	Raoul Island	1	0	0	0	0	0	0	0	0	1	0	0	0	0	0	0	0	0	0	0	0	0	0	0	0	0	0	0	0	0	0	0	0	0	0	0	0	1	0	0	0	0	0
OBBY	Dvi	OBBB220151104R02	A012_C055_1104UF_001.R3D	67	Raoul Island	Raoul Island	1	0	0	0	0	1	0	0	0	1	0	0	0	0	0	0	0	0	0	0	1	0	0	0	0	0	0	0	0	0	0	0	0	0	0	0	0	1	0	0	0	0	0
OBBY	Dvi	OBBB220151104R02	A012_C057_1104OU_001.R3D	98	Raoul Island	Raoul Island	1	0	0	0	0	1	0	1	0	1	0	0	0	0	0	0	0	0	0	0	0	0	0	0	0	0	0	0	0	0	0	0	0	0	0	0	0	1	0	0	0	0	0
OBBY	Dvi	OBBB220151104R02	A012_C058_1104KX_001.R3D	72	Raoul Island	Raoul Island	1	0	0	0	0	0	0	1	0	0	0	0	0	0	0	0	0	0	0	0	0	0	0	0	0	0	0	0	0	0	0	0	0	0	0	0	0	1	0	0	0	0	1
OBBY	Dvi	OBBB220151104R02	A012_C059_11040Y_001.R3D	65	Raoul Island	Raoul Island	1	0	0	0	0	0	0	1	0	0	0	0	0	0	0	0	0	0	0	0	0	0	0	0	0	0	0	0	0	0	0	0	0	0	0	0	0	1	0	0	0	0	0
OBBY	Dvi	OBBB220151104R02	A012_C060_1104MT_001.R3D	70	Raoul Island	Raoul Island	1	0	0	0	0	0	0	0	0	0	0	0	0	0	0	0	0	0	0	0	0	0	0	0	0	0	0	0	0	0	0	0	0	0	0	0	0	1	0	0	0	0	0
OBBY	Dvi	OBBB220151105R01	A013_C013_11056C_001.R3D	77	Raoul Island	Raoul Island	1	0	0	0	0	1	0	0	0	0	0	0	0	0	0	0	0	0	0	0	1	0	0	0	0	0	0	0	0	0	0	0	0	1	0	1	0	0	1	0	0	0	0
OBBY	Dvi	OBBB220151105R01	A013_C038_1105G1_001.R3D	63	Raoul Island	Raoul Island	0	0	0	0	0	0	1	0	0	0	0	0	0	1	0	0	0	0	0	0	0	0	0	0	0	0	0	0	0	0	0	0	0	0	1	0	0	0	0	0	0	0	0
OBBY	Dvi	OBBB220151105R01	A013_C075_1105RM_001.R3D	66	Raoul Island	Raoul Island	0	0	0	0	0	0	0	0	0	0	0	0	0	0	0	0	0	0	0	0	1	0	0	0	0	0	0	0	0	0	0	0	0	0	0	0	0	0	0	0	0	0	0
OBBY	Dvi	OBBB220151105R01	A013_C078_1105WU_001.R3D	144	Raoul Island	Raoul Island	0	0	0	0	0	0	0	0	0	0	0	0	0	0	0	0	0	0	0	0	1	0	0	0	0	1	0	0	0	0	0	0	0	0	0	0	0	0	0	0	0	0	0
OBBY	Dvi	OBBB220151105R01	A013_C089_11059B_001.R3D	107	Raoul Island	Raoul Island	1	0	0	0	0	1	0	0	0	0	1	0	0	1	0	0	0	0	0	0	0	0	0	1	0	0	0	0	0	0	0	0	0	0	0	0	0	1	0	0	0	0	0
OBBY	Dvi	OBBB220151105R01	A013_C091_1105TO_001.R3D	97	Raoul Island	Raoul Island	1	0	0	0	0	1	0	0	0	0	0	0	0	1	0	0	0	0	0	0	0	0	0	1	0	0	0	0	0	0	0	0	0	0	0	0	0	0	0	0	0	0	0
OBBY	Dvi	OBBB220151105R01	A013_C098_1105PY_001.R3D	63	Raoul Island	Raoul Island	1	0	0	0	0	0	0	0	0	0	0	0	0	0	0	0	0	0	0	0	0	0	0	0	0	0	0	0	0	0	0	0	0	0	0	0	0	1	0	0	0	0	1
OBBY	Dvi	OBBB220151105R01	A013_C108_1105WQ_001.R3D	72	Raoul Island	Raoul Island	1	0	0	0	0	0	0	0	0	0	0	0	0	1	0	0	0	0	0	0	1	0	0	0	0	0	0	0	0	0	0	0	0	1	0	0	0	0	0	0	0	0	0
OBBY	Dvi	OBBB220151105R01	A013_C111_1105EH_001.R3D	64	Raoul Island	Raoul Island	0	0	0	0	0	0	0	0	0	0	1	0	0	1	0	0	0	0	0	0	0	0	0	0	0	0	0	0	0	0	0	0	0	0	0	0	0	0	0	0	0	0	0
OBBY	Dvi	OBBB220151105SH01	SHOGUN_S003_S001_T021.MOV	66	Raoul Island	Raoul Island	1	0	0	0	0	0	0	0	0	0	0	0	0	0	0	0	0	0	0	0	1	0	0	0	0	0	0	0	0	0	0	0	0	1	0	0	0	0	0	0	0	0	0
OBBY	Dvi	OBBB220151105SH01	SHOGUN_S003_S001_T026.MOV	89	Raoul Island	Raoul Island	1	0	0	0	0	0	1	1	0	0	1	0	0	0	0	0	0	0	0	0	1	0	0	0	0	0	0	0	0	0	0	0	0	1	0	0	0	0	0	0	0	0	0
OBBY	Dvi	OBBB220151105SH01	SHOGUN_S003_S001_T029.MOV	80	Raoul Island	Raoul Island	1	0	0	0	0	0	1	0	0	0	0	0	0	0	1	0	0	1	0	1	1	0	0	0	0	0	0	0	0	0	0	0	0	1	0	0	0	0	0	0	0	0	0
OBBY	Dvi	OBBB220151105SH01	SHOGUN_S003_S001_T030.MOV	147	Raoul Island	Raoul Island	1	0	0	0	0	0	1	0	0	0	0	0	0	0	1	0	0	0	0	1	1	0	0	0	0	0	0	0	0	0	0	0	0	1	0	0	0	0	0	0	0	0	0
OBBY	Dvi	OBBB220151105SH01	SHOGUN_S003_S001_T032.MOV	90	Raoul Island	Raoul Island	1	0	0	0	0	1	0	0	0	0	1	0	0	0	0	0	0	0	0	1	1	0	0	0	0	0	0	0	0	0	0	0	0	1	0	0	0	0	0	0	0	0	0
OBBY	Dvi	OBBB220151105SH01	SHOGUN_S003_S001_T034.MOV	126	Raoul Island	Raoul Island	1	0	0	0	0	0	0	0	0	0	0	0	0	1	0	0	0	0	0	1	1	0	0	0	0	0	0	0	0	0	0	0	0	1	0	0	0	0	0	0	0	0	0
OBBY	Dvi	OBBB220151105SH01	SHOGUN_S003_S001_T041.MOV	169	Raoul Island	Raoul Island	1	0	0	0	0	0	0	0	0	0	0	0	0	0	0	0	0	0	0	1	1	0	0	0	0	0	0	0	0	0	0	0	0	1	0	0	0	0	0	0	0	0	0
OBBY	Dvi	OBBB220151105SH01	SHOGUN_S003_S001_T050.MOV	70	Raoul Island	Raoul Island	1	0	0	0	0	0	0	0	0	0	0	0	0	0	0	0	0	0	0	1	1	0	0	0	0	0	0	0	0	0	0	0	0	1	0	0	0	0	0	0	0	0	0
OBBY	Dvi	OBBB220151108B01	P1070212.MOV	151	Raoul Island	Raoul Island	0	0	0	0	0	0	0	0	0	0	0	0	0	0	0	0	0	0	0	1	0	0	0	0	0	0	0	0	0	0	0	0	0	0	0	0	0	0	0	0	0	0	0
OBBY	Dvi	OBBB220151108B01	P1070213.MOV	74	Raoul Island	Raoul Island	0	0	0	0	0	0	0	0	0	0	0	0	0	0	0	0	0	0	0	1	0	0	0	0	0	0	0	0	0	0	0	0	0	1	0	0	0	0	0	0	0	0	0
OBBY	Dvi	OBBB220151108R01	A016_C001_1108F2_001.R3D	168	Raoul Island	Raoul Island	1	0	1	0	0	1	0	0	0	1	0	0	0	0	0	0	0	0	0	0	1	0	0	0	0	1	0	0	0	0	0	0	0	1	0	0	0	0	0	0	0	0	0
OBBY	Dvi	OBBB220151108R01	A016_C015_1108FH_001.R3D	63	Raoul Island	Raoul Island	0	0	0	1	0	0	0	0	0	0	0	0	0	0	0	0	0	0	0	0	1	0	0	1	0	0	0	0	0	0	0	0	0	0	0	0	0	0	0	0	0	0	0
OBBY	Dvi	OBBB220151108R01	A016_C018_11084P_001.R3D	96	Raoul Island	Raoul Island	0	0	0	0	0	0	0	0	0	0	0	0	0	0	0	0	0	0	0	0	0	0	0	0	0	0	0	0	0	0	0	0	0	0	0	0	0	0	0	0	0	0	0
OBBY	Dvi	OBBB220151108R01	A016_C023_1108B5_001.R3D	74	Raoul Island	Raoul Island	1	0	0	0	0	0	0	0	0	0	0	0	0	0	0	0	0	0	0	0	0	0	0	1	0	0	0	0	0	0	0	0	0	1	0	0	1	0	0	0	0	0	0
OBBY	Dvi	OBBB220151108R01	A016_C028_1108YW_001.R3D	115	Raoul Island	Raoul Island	1	1	0	0	0	0	0	0	1	0	0	0	0	1	0	0	0	1	0	0	1	0	0	0	0	0	0	0	0	0	0	0	0	1	0	0	0	0	0	0	0	0	0
OBBY	Dvi	OBBB220151108R01	A016_C051_1108RL_001.R3D	160	Raoul Island	Raoul Island	0	0	0	0	0	0	0	0	0	0	1	0	0	0	0	0	0	0	0	0	0	0	0	0	0	1	0	0	0	0	0	0	0	0	0	0	0	0	0	1	0	0	0
OBBY	Dvi	OBBB220151108R01	A016_C057_1108IO_001.R3D	68	Raoul Island	Raoul Island	0	0	0	0	0	0	0	0	0	0	0	0	0	0	0	0	0	0	0	0	0	0	0	0	0	0	0	0	0	0	0	0	0	0	0	0	0	0	0	1	0	0	0
OBBY	Dvi	OBBB220151108R01	A016_C060_1108P1_001.R3D	71	Raoul Island	Raoul Island	0	0	0	0	0	0	0	0	0	0	1	0	0	0	0	0	0	0	0	0	0	0	0	0	0	0	0	0	0	0	0	0	0	0	0	0	0	0	0	1	0	0	0
TE	TSt	1	1	180	Raoul Island	Raoul Island, Denham 1	1	0	0	0	0	0	0	0	0	0	0	0	1	0	0	0	0	1	0	1	1	0	0	0	0	0	0	0	0	0	0	0	1	0	1	0	0	0	0	0	0	0	0
TE	TSt	1	2	180	Raoul Island	Raoul Island, Denham 1	0	0	0	0	0	0	0	0	0	1	0	0	1	0	0	0	0	0	0	1	1	0	0	0	0	0	0	1	0	0	0	0	0	0	1	0	0	0	0	0	0	0	0
TE	TSt	1	3	180	Raoul Island	Raoul Island, Denham 1	1	0	0	0	0	0	0	0	0	0	0	0	1	0	1	1	0	0	0	1	1	0	0	0	0	0	0	0	0	0	0	0	1	0	0	0	0	0	0	0	0	0	0
TE	TSt	1	4	180	Raoul Island	Raoul Island, Denham 1	1	0	0	0	0	0	0	0	0	1	0	0	1	0	0	1	0	0	0	1	1	0	0	0	0	0	0	1	0	0	0	0	0	0	0	0	0	0	0	0	0	0	0
TE	TSt	1	5	180	Raoul Island	Raoul Island, Denham 1	0	0	0	0	0	0	0	0	0	1	0	0	1	0	0	1	0	0	0	1	1	0	0	0	0	0	0	0	0	0	0	0	1	0	1	0	0	0	0	0	0	0	0
TE	TSt	1	6	180	Raoul Island	Raoul Island, Denham 1	1	0	0	0	0	0	1	0	0	0	0	0	1	0	0	0	0	0	0	1	1	0	0	0	0	0	0	0	0	0	0	0	0	0	0	0	0	0	0	0	0	0	0
TE	TSt	1	7	180	Raoul Island	Raoul Island, Denham 1	1	0	0	0	0	0	0	0	0	1	0	0	1	0	0	0	0	0	0	1	1	0	0	0	0	0	0	0	0	0	0	0	0	0	0	0	0	0	0	0	0	0	0
TE	TSt	1	8	180	Raoul Island	Raoul Island, Denham 1	0	0	0	0	0	0	0	0	0	1	0	0	1	0	1	1	0	0	0	1	1	0	0	0	0	0	0	1	0	0	0	0	1	0	0	0	0	0	0	0	0	0	0
TE	TSt	1	9	180	Raoul Island	Raoul Island, Denham 1	0	0	0	0	0	0	0	0	0	1	0	0	1	0	0	0	0	0	0	1	1	0	0	0	0	0	0	0	0	0	0	0	1	0	0	0	0	0	0	0	0	0	0
TE	TSt	1	10	180	Raoul Island	Raoul Island, Denham 1	0	0	1	0	0	0	0	0	0	0	0	0	1	0	0	0	0	0	0	1	1	1	0	0	0	0	0	0	0	0	0	0	1	0	1	0	0	0	0	0	0	0	0
TE	TSt	2	1	180	Raoul Island	Raoul Island, South of Denham 2	1	0	0	0	0	0	0	0	1	0	1	0	1	1	0	0	0	0	0	0	0	0	0	0	0	0	0	0	0	0	0	0	0	0	0	0	0	1	0	0	0	0	0
TE	TSt	2	2	180	Raoul Island	Raoul Island, South of Denham 2	1	0	0	0	0	0	0	0	1	0	0	0	0	1	0	0	0	0	0	1	1	0	0	0	0	0	0	0	0	0	0	0	1	0	0	0	0	0	0	0	0	0	0
TE	TSt	2	3	180	Raoul Island	Raoul Island, South of Denham 2	0	0	0	0	0	0	0	0	1	1	0	0	1	1	0	0	0	0	0	1	1	0	0	0	0	0	0	0	0	0	0	0	1	0	0	0	0	0	0	0	1	0	0
TE	TSt	2	4	180	Raoul Island	Raoul Island, South of Denham 2	0	0	0	0	0	0	0	0	1	0	0	0	1	1	0	0	0	0	0	1	1	0	0	0	0	0	0	0	0	0	0	0	1	0	0	0	0	1	0	0	0	1	0
TE	TSt	2	5	180	Raoul Island	Raoul Island, South of Denham 2	0	0	0	0	0	0	1	0	1	1	0	0	1	1	0	0	0	0	0	0	1	0	0	0	0	0	0	0	0	0	0	0	1	0	0	0	0	0	0	0	0	0	0
TE	TSt	2	6	180	Raoul Island	Raoul Island, South of Denham 2	0	0	0	0	0	0	0	0	1	1	0	0	1	1	0	1	0	0	0	1	0	0	0	1	0	0	0	0	0	0	0	0	1	0	1	0	0	0	0	0	0	0	0
TE	TSt	2	7	180	Raoul Island	Raoul Island, South of Denham 2	0	0	0	0	0	0	0	1	0	0	0	0	1	1	0	1	1	0	0	0	0	0	0	0	0	0	0	0	0	0	0	0	0	0	0	0	0	0	0	0	0	0	0
TE	TSt	2	8	180	Raoul Island	Raoul Island, South of Denham 2	0	0	0	0	0	0	0	0	1	0	1	0	1	1	0	0	0	0	0	0	1	0	0	0	1	0	0	0	0	0	0	0	0	0	1	0	0	0	0	0	1	0	0
TE	TSt	2	9	180	Raoul Island	Raoul Island, South of Denham 2	0	0	0	0	0	0	0	0	1	1	0	0	1	1	0	0	0	0	0	1	1	0	1	0	0	0	0	0	0	0	0	0	0	0	0	0	0	0	0	0	0	0	0
TE	TSt	2	10	180	Raoul Island	Raoul Island, South of Denham 2	0	0	0	0	0	0	0	0	1	0	0	0	1	1	0	0	0	1	0	1	1	0	0	0	0	0	0	0	0	0	0	0	0	0	0	0	0	0	0	0	0	1	0
TE	TSt	3	1	180	Raoul Island	Meyer Islands, northwest	1	0	0	0	0	0	0	0	0	1	1	0	0	0	1	0	0	0	0	1	1	0	0	0	0	0	0	0	0	0	0	0	0	0	0	0	0	0	0	0	0	0	0
TE	TSt	3	2	180	Raoul Island	Meyer Islands, northwest	1	0	0	0	0	0	0	0	0	1	1	0	0	0	0	0	0	1	0	1	1	0	0	0	0	0	0	0	0	0	0	0	0	1	0	0	0	0	0	0	0	0	0
TE	TSt	3	3	180	Raoul Island	Meyer Islands, northwest	1	0	0	0	0	0	0	0	0	0	1	0	0	0	0	0	0	0	0	1	1	0	1	0	0	0	0	0	0	0	0	0	0	0	0	0	0	0	0	0	0	0	0
TE	TSt	3	4	180	Raoul Island	Meyer Islands, northwest	1	0	0	0	0	0	0	0	0	1	0	0	0	0	0	0	0	0	0	1	1	0	0	0	0	1	0	1	0	0	0	0	0	1	0	0	0	0	0	0	0	0	0
TE	TSt	3	5	180	Raoul Island	Meyer Islands, northwest	1	0	0	0	0	0	0	0	0	0	1	0	0	0	1	0	0	0	0	1	0	0	0	0	0	0	0	0	0	1	0	0	1	1	0	0	0	0	0	0	0	0	0
TE	TSt	3	6	180	Raoul Island	Meyer Islands, northwest	1	0	1	0	0	1	0	0	0	1	0	1	0	0	0	0	0	0	0	0	0	0	1	0	0	0	0	0	0	0	0	0	0	1	0	0	0	0	0	0	0	0	0
TE	TSt	3	7	180	Raoul Island	Meyer Islands, northwest	1	1	0	0	0	1	0	0	0	0	0	0	0	0	0	0	0	0	0	0	1	0	0	0	0	1	0	0	0	0	0	0	0	1	0	0	0	1	0	0	0	0	0
TE	TSt	3	8	180	Raoul Island	Meyer Islands, northwest	1	0	0	0	0	1	0	0	0	0	0	0	0	0	1	1	0	0	0	1	0	0	1	0	0	0	0	0	0	0	0	0	0	1	0	0	0	0	0	0	0	0	0
TE	TSt	3	9	180	Raoul Island	Meyer Islands, northwest	1	0	0	0	0	0	0	0	0	1	0	0	0	0	1	0	0	0	0	1	0	1	0	0	0	0	0	0	0	0	0	0	0	1	0	0	0	0	0	0	0	0	0
TE	TSt	3	10	180	Raoul Island	Meyer Islands, northwest	1	0	1	0	0	0	0	0	0	0	0	0	0	0	1	1	0	0	0	1	1	0	0	0	0	0	0	0	0	0	0	0	0	1	0	0	0	0	0	0	0	0	0
TE	TSt	3	11	180	Raoul Island	Meyer Islands, northwest	0	0	0	0	0	0	0	0	0	1	1	0	0	0	0	0	0	0	0	1	1	0	0	0	0	0	0	1	0	1	0	0	1	0	0	0	0	0	0	0	0	0	0
TE	TSt	3	12	180	Raoul Island	Meyer Islands, northwest	0	0	0	0	0	0	0	0	0	1	0	0	0	0	0	0	0	0	0	1	1	0	0	0	0	0	0	0	0	0	0	0	1	1	0	0	0	0	0	0	0	0	0
TE	TSt	3	13	180	Raoul Island	Meyer Islands, northwest	1	0	0	0	0	0	0	0	0	1	1	0	0	0	0	1	0	0	0	1	1	0	0	0	0	0	0	0	0	0	0	0	1	1	0	0	0	0	0	0	0	0	0
TE	TSt	4	1	180	Raoul Island	Raoul Island, South of Denham 2	1	0	0	0	0	0	0	0	1	0	0	0	0	1	0	0	0	0	0	0	0	1	0	0	0	1	0	0	0	0	0	0	0	0	1	0	0	0	0	0	0	0	0
TE	TSt	4	2	180	Raoul Island	Raoul Island, South of Denham 2	1	0	0	0	0	0	0	0	1	0	0	0	1	0	1	0	0	0	0	1	1	0	0	1	0	0	0	0	0	0	0	0	0	0	1	0	0	0	0	0	0	0	0
TE	TSt	4	3	180	Raoul Island	Raoul Island, South of Denham 2	0	0	0	0	0	0	0	0	1	0	0	0	1	1	0	0	0	0	0	1	1	0	0	0	0	0	0	0	0	0	0	0	0	0	0	0	0	0	0	0	0	0	0
TE	TSt	4	4	180	Raoul Island	Raoul Island, South of Denham 2	0	0	0	0	0	0	0	0	1	0	0	0	1	0	0	0	0	0	0	1	1	1	1	0	0	0	0	0	0	0	0	0	1	0	0	0	0	1	0	0	0	0	0
TE	TSt	4	5	180	Raoul Island	Raoul Island, South of Denham 2	0	0	0	0	0	0	0	0	1	1	0	0	0	1	1	0	0	0	0	0	1	1	1	0	0	0	0	0	0	1	0	0	0	0	0	0	0	0	0	0	0	0	0
TE	TSt	4	6	180	Raoul Island	Raoul Island, South of Denham 2	0	0	0	0	0	0	0	0	1	0	0	0	1	0	0	0	0	1	0	1	1	0	0	0	0	0	0	0	0	1	0	0	0	1	1	0	0	1	0	0	0	0	0
TE	TSt	4	7	180	Raoul Island	Raoul Island, South of Denham 2	1	0	0	0	0	0	0	0	0	0	0	0	1	0	0	1	1	0	0	1	1	0	0	0	1	0	0	0	0	0	0	0	0	0	1	0	0	0	0	0	0	0	0
TE	TSt	4	8	180	Raoul Island	Raoul Island, South of Denham 2	0	0	0	0	0	0	0	0	0	0	0	0	1	1	1	0	0	0	0	1	1	1	0	0	0	0	0	0	0	0	0	0	0	0	0	0	0	0	0	0	0	0	0
TE	TSt	4	9	180	Raoul Island	Raoul Island, South of Denham 2	1	0	0	0	0	0	0	0	1	1	1	0	0	1	0	0	0	0	0	0	0	0	0	0	0	0	0	0	0	1	0	0	0	0	0	0	0	0	0	0	0	0	0
TE	TSt	4	10	180	Raoul Island	Raoul Island, South of Denham 2	1	0	0	0	0	0	0	0	0	0	0	0	1	0	0	0	0	0	0	1	1	0	0	0	0	0	1	0	0	0	0	0	1	0	1	0	0	0	0	0	1	0	0
TE	TSt	5	1	180	Raoul Island	Raoul Island, South of Denham 2	0	0	0	0	0	0	0	0	0	0	0	0	1	1	0	0	0	0	0	0	1	0	0	1	0	0	0	0	0	0	0	0	1	0	1	0	0	0	0	0	0	0	0
TE	TSt	5	2	180	Raoul Island	Raoul Island, South of Denham 2	1	0	0	0	0	0	0	0	0	0	0	0	1	1	0	0	1	1	0	1	1	0	0	1	0	0	0	0	0	0	0	0	0	0	1	0	0	0	0	0	0	0	0
TE	TSt	5	3	180	Raoul Island	Raoul Island, South of Denham 2	1	0	0	0	0	0	0	0	0	0	0	0	1	0	0	1	0	1	0	0	1	1	1	0	0	0	0	0	0	0	0	0	1	0	1	0	0	0	0	0	0	0	0
TE	TSt	5	4	180	Raoul Island	Raoul Island, South of Denham 2	1	0	0	0	0	0	0	0	0	1	0	0	1	0	0	0	0	0	0	0	1	0	0	0	0	0	0	0	0	0	0	0	1	0	0	0	0	0	0	0	0	0	0
TE	TSt	5	5	180	Raoul Island	Raoul Island, South of Denham 2	1	0	0	0	0	0	0	0	0	0	1	0	1	0	0	1	0	0	0	0	1	0	0	1	0	0	0	0	0	0	0	0	0	0	1	0	0	0	0	0	0	0	0
TE	TSt	5	6	180	Raoul Island	Raoul Island, South of Denham 2	0	0	0	0	0	0	0	0	0	1	0	0	1	0	0	0	0	0	0	1	1	0	0	1	0	0	0	0	0	0	0	0	0	1	1	0	0	0	1	0	0	0	0
TE	TSt	5	7	180	Raoul Island	Raoul Island, South of Denham 2	1	0	0	0	0	0	0	0	0	1	0	0	1	0	0	1	0	0	0	1	1	0	0	0	0	1	0	1	0	0	0	0	1	1	0	0	0	0	0	0	0	0	0
TE	TSt	5	8	180	Raoul Island	Raoul Island, South of Denham 2	0	0	0	0	0	0	0	0	0	0	0	0	1	0	0	1	0	0	0	0	1	0	0	1	0	0	0	0	0	0	0	0	0	1	0	0	0	0	0	0	1	0	0
TE	TSt	5	9	180	Raoul Island	Raoul Island, South of Denham 2	1	0	0	0	0	0	0	0	0	0	0	0	1	0	0	0	0	0	0	1	1	0	0	0	0	0	0	0	0	0	0	0	1	0	1	1	0	0	0	0	0	0	0
TE	TSt	5	10	180	Raoul Island	Raoul Island, South of Denham 2	1	0	0	0	0	0	0	0	0	0	1	0	1	0	1	0	1	1	0	0	1	0	0	0	0	1	0	0	0	0	0	0	1	0	1	0	0	0	0	0	0	0	0
TE	TSt	5	11	180	Raoul Island	Raoul Island, South of Denham 2	1	0	0	0	0	0	0	0	0	0	0	0	1	0	0	1	1	0	0	0	0	0	0	0	0	0	0	0	0	1	0	0	0	0	1	0	0	0	0	0	0	0	0
TE	TSt	5	12	180	Raoul Island	Raoul Island, South of Denham 2	1	0	0	0	0	0	0	0	0	0	0	0	1	0	1	0	0	0	0	0	1	1	0	0	0	0	0	0	0	0	0	0	0	0	1	0	0	0	1	0	0	0	0
TT	TTr	3	1	600	Raoul Island	Raoul Is, NW side of Nugent Is	1	0	0	0	0	1	0	1	1	1	1	0	0	1	0	0	0	0	1	1	1	0	1	0	0	0	0	0	0	1	0	0	0	1	0	1	0	1	1	0	0	0	1
TT	TTr	3	2	540	Raoul Island	Raoul Is, NW side of Nugent Is	0	0	0	0	0	0	1	0	0	1	1	0	1	1	0	0	0	1	0	0	1	0	0	0	0	0	0	0	0	0	0	0	0	1	0	1	0	0	0	0	0	0	0
TT	TTr	4	1	660	Raoul Island	W side of North Chanter Is	1	0	0	0	0	0	0	0	1	1	0	0	1	0	0	0	0	1	0	1	0	0	0	1	0	0	0	0	0	0	0	0	1	0	0	1	0	1	1	0	1	0	1
TT	TTr	4	2	960	Raoul Island	W side of North Chanter Is	1	0	0	0	0	1	0	1	1	1	1	0	1	0	0	0	0	1	0	1	1	0	1	1	1	1	0	0	0	0	0	0	1	1	0	0	0	0	1	0	1	0	1
TT	TTr	5	1	660	Raoul Island	S side of Dayrell Is	1	0	0	0	0	0	1	0	1	1	0	0	0	1	1	1	0	1	0	1	1	0	1	0	1	0	0	0	1	1	0	0	1	1	0	1	0	0	1	0	0	0	1
TT	TTr	5	2	780	Raoul Island	S side of Dayrell Is	1	0	0	0	0	1	0	1	1	1	1	0	1	0	0	0	0	1	0	1	1	1	0	0	1	0	0	0	0	0	0	0	1	1	0	0	0	0	1	0	1	0	1
TT	TTr	6	1	480	Raoul Island	W side of North Meyer Is	1	0	0	0	0	1	0	1	0	1	0	0	0	0	0	0	0	0	1	1	1	1	0	0	1	1	1	0	1	1	0	0	1	1	0	0	0	0	0	0	0	0	1
TT	TTr	6	2	480	Raoul Island	W side of North Meyer Is	1	0	0	0	0	1	0	0	0	0	1	0	1	0	0	0	0	1	0	1	1	0	1	0	1	0	0	0	1	0	0	0	1	0	0	0	0	0	0	0	0	0	0
TT	TTr	7	1	1860	Raoul Island	Denham Bay, south of beach	1	0	1	0	0	0	0	0	1	0	0	0	1	0	0	0	0	0	0	1	1	0	1	0	0	0	0	0	0	0	0	0	1	0	0	0	1	0	0	0	0	0	0
TT	TTr	7	2	720	Raoul Island	Denham Bay, south of beach	1	0	0	0	0	0	1	1	0	0	0	0	1	0	1	1	0	0	0	1	1	0	0	1	1	0	0	0	0	0	0	0	0	0	1	0	0	0	0	0	0	0	1
TT	TTr	8	1	540	Raoul Island	Parsons Rock	1	0	0	0	1	1	0	1	0	1	1	0	0	1	0	0	0	1	0	1	1	0	0	0	0	1	1	0	0	0	0	0	1	1	0	0	0	1	1	0	0	0	0
TT	TTr	8	2	480	Raoul Island	Parsons Rock	1	0	0	0	0	1	1	1	0	1	0	0	1	1	0	0	0	1	0	0	1	0	0	1	0	0	0	0	0	0	0	0	0	1	0	1	0	0	0	0	0	0	0
TT	TTr	9	1	660	Raoul Island	S side of Raoul Is	0	0	1	0	0	1	0	0	0	0	0	0	0	1	1	1	0	1	1	1	1	0	0	0	0	1	0	0	1	0	0	0	0	0	1	0	0	0	0	0	0	0	1
TT	TTr	9	2	840	Raoul Island	S side of Raoul Is	1	0	0	0	0	1	1	0	1	1	1	0	1	1	0	0	0	1	1	0	1	0	0	0	0	1	0	0	1	1	0	0	0	0	1	0	0	1	1	0	0	0	1
TT	TTr	10	1	660	Raoul Island	Lava Point	1	0	0	0	0	0	1	1	1	1	0	0	1	0	1	0	0	1	1	1	1	0	0	1	1	1	0	0	0	1	0	0	1	1	1	0	0	0	0	0	0	0	1
TT	TTr	10	2	720	Raoul Island	Lava Point	0	0	0	0	0	1	1	1	1	0	1	1	1	1	0	1	0	1	0	0	1	1	0	1	0	0	0	0	0	1	0	0	0	0	1	0	0	0	0	0	1	0	1
TT	TTr	11	1	600	Raoul Island	Boat Cove towards Te Konui Point	1	0	0	0	0	0	0	0	0	1	0	0	0	0	1	1	0	0	1	1	1	0	1	0	1	0	0	0	1	1	0	0	1	0	1	0	0	0	0	0	0	0	1
TT	TTr	11	2	1020	Raoul Island	Boat Cove towards Te Konui Point	1	0	0	0	0	0	1	0	0	1	0	0	1	0	1	0	0	1	0	1	1	1	0	0	0	0	0	0	0	0	0	0	1	0	1	0	0	0	0	1	0	0	0
TT	TTr	12	1	780	Raoul Island	Parsons Rock	1	0	1	1	1	1	0	1	1	1	1	0	0	0	1	1	0	1	0	1	1	0	1	1	1	0	0	0	1	1	0	0	0	1	0	0	0	0	1	0	0	0	0
TT	TTr	12	2	660	Raoul Island	Parsons Rock	1	0	0	0	0	1	1	1	1	0	1	0	0	1	1	1	0	0	0	1	1	0	0	1	0	0	0	0	0	1	0	0	0	1	1	0	0	0	1	0	0	0	0
CD	TSw	1	1	1200	Raoul Island	Meyer Is (west)	0	0	1	0	0	1	0	1	0	1	1	0	0	0	1	1	1	1	0	0	1	0	1	0	0	1	1	1	0	1	0	0	0	1	1	0	0	0	0	0	0	0	0
CD	TSw	1	2	1200	Raoul Island	Meyer Is (west)	0	0	0	0	0	1	1	1	0	1	1	1	0	0	0	1	1	1	0	0	0	0	0	1	0	1	0	0	0	1	0	0	0	1	1	0	0	0	0	0	0	0	0
CD	TSw	2	1	1200	Raoul Island	Napier Is (west)	0	0	0	0	0	1	1	1	1	1	1	0	0	0	1	1	0	0	0	0	1	0	1	1	0	1	1	1	0	1	0	0	0	1	1	0	0	0	0	0	0	0	0
CD	TSw	3	1	1200	Raoul Island	Meyer Is (west)	0	1	1	0	0	1	1	1	0	1	1	0	0	0	1	1	0	0	0	0	1	0	1	0	0	1	0	1	0	1	0	0	0	1	0	0	0	0	0	0	0	0	0
CD	TSw	3	2	1200	Raoul Island	Meyer Is (west)	0	0	0	0	0	1	1	1	1	1	1	0	0	0	1	1	0	1	0	0	1	1	0	0	0	1	0	1	0	1	0	0	0	1	1	0	0	1	0	0	0	0	0
CD	TSw	4	1	1200	Raoul Island	Boat Cove	0	0	0	0	0	0	1	1	0	1	1	0	0	0	1	1	0	1	0	0	1	0	1	0	0	1	0	1	0	1	0	0	0	1	1	0	0	0	0	0	0	0	0
CD	TSw	4	2	1200	Raoul Island	Boat Cove	0	0	0	0	0	1	1	0	1	1	1	0	0	0	1	1	1	1	0	0	1	0	1	1	0	1	0	1	0	1	0	0	0	0	1	0	0	0	0	0	0	0	0
CD	TSw	5	1	1200	Raoul Island	Milne Islets	0	0	0	0	1	1	1	1	1	1	1	0	0	0	1	1	0	1	0	0	1	0	1	1	0	1	0	1	0	1	0	0	0	1	1	0	0	1	0	0	0	0	0
CD	TSw	5	2	1200	Raoul Island	Milne Islets	0	0	0	0	0	0	1	1	1	1	1	0	0	0	1	1	1	1	0	0	1	0	1	1	0	0	0	1	0	1	0	0	0	1	1	0	0	0	0	0	0	0	0
CD	TSw	6	1	1200	Raoul Island	Inside Milne Islets	0	0	1	0	0	0	1	1	1	1	1	0	0	0	1	1	0	1	0	0	1	0	1	1	0	1	0	1	0	1	0	0	0	0	1	0	0	0	0	0	0	0	0
CD	TSw	6	2	1200	Raoul Island	Inside Milne Islets	0	0	0	0	0	0	1	0	0	1	1	0	0	0	1	1	0	1	0	0	1	1	1	0	0	0	0	0	0	1	0	0	0	0	1	0	0	0	0	0	0	0	0
CD	TSw	7	1	1200	Raoul Island	North Chanter (west)	0	0	1	0	0	0	1	1	1	1	1	0	0	0	1	1	0	1	0	0	1	0	1	1	0	1	0	1	0	1	0	0	0	1	1	0	0	1	0	0	0	0	0
CD	TSw	7	2	1200	Raoul Island	North-South Chanter (west)	0	0	1	0	0	1	1	1	1	1	1	0	0	0	1	1	1	1	0	0	1	0	1	1	0	1	0	0	0	0	0	0	0	1	0	0	0	1	0	0	0	0	0
CD	TSw	8	1	1200	Raoul Island	Nugent Island	0	0	0	0	0	1	1	1	1	1	1	0	0	0	1	1	0	1	0	0	1	0	1	1	0	1	1	1	0	1	0	1	0	1	0	0	0	1	0	0	0	0	0
[truncated: 21 more columns]
